# Supplementary material for: Morphological Covariance and Onset of Foot Prehensility as Indicators of Integrated Evolutionary Dynamics in the Herons (Ardeidae)
Source: Integr Org Biol. 2023 Mar 22;5(1):obad010. doi: 10.1093/iob/obad010 (PMC10132848; doi:10.1093/iob/obad010)
Supplement: obad010_Supplemental_Files [file obad010_supplemental_files.zip]

Archive with 4 entries (4 files):
- Heron Morphology.Table S1.IOB-2022-051.R1.docx
- Heron Morphology.Table S2.IOB-2022-051.R1.docx
- Heron Morphology.Table S3.IOB-2022-051.R1.docx
- Heron Morphology.Fig S1.IOB-2022-051.R1.docx
